# Supplementary material for: Metabolic and cardiovascular benefits and risks of 4-hydroxy guanabenz hydrochloride: α2-adrenoceptor and trace amine-associated receptor 1 ligand
Source: Pharmacol Rep. 2023 Aug 25;75(5):1211–29. doi: 10.1007/s43440-023-00518-9 (PMC10539439; doi:10.1007/s43440-023-00518-9)
Supplement: Supplementary file 2 — Supplementary file2 (XLSX 75 KB) [file 43440_2023_518_MOESM2_ESM.xlsx]

## Sheet: ADRA binding assay
	c:\mbw\results\A03_094.txt
	RUN INFORMATION:
	================
	Counting protocol no: 3
	Name: ADRA2
	CPM normalization protocol no: 1
	Plate 5/6/7
	Cassette information:
	Assay:-/Prot:-/Cass:-/Func:-/Cassette no: 5/Shelf: 5/8*12
		4-OH-Guanabenz		4-OH-Guanabenz		4-OH-Guanabenz				Guanabenz		Guanabenz		Guanabenz				Phenylephrine		Phenylephrine		Phenylephrine
		Experiment 1		Experiment 2		Experiment 3				Experiment 1		Experiment 2		Experiment 3				Experiment 1		Experiment 2		Experiment 3
	LOG OF MOLAR CONCENTRATION	CPM		CPM		CPM			LOG OF MOLAR CONCENTRATION	CPM		CPM		CPM			LOG OF MOLAR CONCENTRATION	CPM		CPM		CPM
	-5	78	116	96	117	113	111		-5	89	80	42	75	81	101		-5	141	116	96	109	123	92
	-6	132	157	132	112	131	141		-6	125	115	89	117	99	116		-6	126	136	132	152	190	224
	-7	198	198	156	131	190	205		-7	133	135	120	135	148	196		-7	392	392	260	300	297	293
	-8	314	316	394	302	300	316		-8	170	165	152	165	205	265		-8	433	441	410	390	339	367
	-9	420	340	383	296	320	437		-9	233	268	272	280	382	468		-9	380	398	394	410	367	391
	-10	404	380	358	403	400	370		-10	265	270	320	325	437	458		-10	502	429	290	400	415	423
	Ki [nM]	2.049e-08		1.949e-08		1.806e-08			Ki [nM]	3.655e-09		2.339e-09		3.607e-09			Ki [nM]	1.683e-07		1.059e-07		1.641e-07
	Mean	19.4							Mean	3.2							Mean	146
	Std. Deviation	1.21							Std. Deviation	0.75							Std. Deviation	34.7
	Std. Error of Mean	0.7							Std. Error of Mean	0.43							Std. Error of Mean	20.03
	Name: ADRA1
	CPM normalization protocol no: 1
	Plate 1/3/7
	Cassette information:
	Assay:-/Prot:-/Cass:-/Func:-/Cassette no: 5/Shelf: 5/8*12
		4-OH-Guanabenz		4-OH-Guanabenz		4-OH-Guanabenz				Guanabenz		Guanabenz		Guanabenz				Phentolamine		Phentolamine		Phentolamine
		Experiment 1		Experiment 2		Experiment 3				Experiment 1		Experiment 2		Experiment 3				Experiment 1		Experiment 2		Experiment 3
	LOG OF MOLAR CONCENTRATION	CPM		CPM		CPM			LOG OF MOLAR CONCENTRATION	CPM		CPM		CPM			LOG OF MOLAR CONCENTRATION	CPM		CPM		CPM
	-5	408	363	271	227	429	459		-5	85	90	111	145	118	185		-5	105	78	88	98	68	144
	-6	1034	970	741	845	1020	1140		-6	128	186	494	511	499	473		-6	137	123	152	131	119	172
	-7	1110	1165	993	995	1197	1287		-7	298	362	1128	917	921	970		-7	414	363	416	388	336	382
	-8	1124	1112	1025	960	1104	1327		-8	388	431	1109	1258	1258	1218		-8	835	786	757	790	777	738
	-9	1284	1091	839	949	1210	1319		-9	368	363	1342	1134	1159	1134		-9	1130	1063	1196	1186	1028	1241
	-10	1255	1229	926	1012	1014	1237		-10	295	350	1296	1222	1203	978		-10	1143	1050	1097	1262	1058	1110
	Ki [nM]	2.908e-06		2.792e-06		5.869e-06			Ki [nM]	2.511e-07		2.592e-07		2.499e-07			Ki [nM]	1.485e-08		9.232e-09		1.007e-08
	Mean	3856							Mean	253							Mean	11.3
	Std. Deviation	1744							Std. Deviation	4.9							Std. Deviation	3
	Std. Error of Mean	1007							Std. Error of Mean	2.8							Std. Error of Mean	1.7

## Sheet: ADRA2 intrinsic activity assay
	ADRAA2A % of max response
	0.0001												4OHGuanabenz 1		4OHGuanabenz 2
	1e-05		Brimonidine 1		Brimonidine 2			Guanabenz 1		Guanabenz 2			36.5487	34.5649	37.4215	35.9932		Yohimbine 1		Yohimbine 2
	1e-06		105.569	94.4985	98.9797	100.034		72.1927	80.6636	82.7247	76.4282		34.9698	28.8347	33.4463	31.1405		18.2749	8.3079	8.3079	-1.6591
	1e-07		95.1145	88.9964	81.4266	92.0554		72.1761	69.7622	66.4917	70.9692		3.48227	2.70993	2.88725	2.79859		-0.0451	6.64013	6.64013	13.3254
	1e-08		48.0757	59.1796	30.9499	53.6276		34.9397	28.3106	18.1657	31.6251		-0.728183	-0.743722	-0.718902	-0.731312		18.9372	17.048	17.048	15.1589
	1e-09		4.20973	2.46091	-0.506418	3.33532		0.54958	0.207576	-0.727982	0.378578							72.8278	70.6442	70.6442	68.4607
	1e-10		2.56694	0.249474	-1.37784	1.40821		-1.11982	-1.11449	-1.03608	-1.11715							92.7459	89.6162	89.6162	86.4865
	1e-11		-0.496814	2.41881	-2.23366	0.961		-0.645428	-0.818331	-1.25245	-0.731879							98.755	99.193	99.193	99.631
	ADRAA2B % of max response
	0.0001		Oxymetazoline 1		Oxymetazoline 2			Yohimbine 1		Yohimbine 2			4OHGuanabenz 1		4OHGuanabenz 2
	1e-05		103.678	96.3223	100.548	98.4352		0.219244	0.299384	0.299384	0.259314		0.683362	1.37714	1.03025	1.20369
	1e-06		82.9611	99.0594	91.0103	95.0349		0.790105	0.348576	0.348576	0.569341		10.3311	7.18377	8.75745	7.97061
	1e-07		8.55726	9.84037	9.19881	9.51959		2.7493	2.49498	2.49498	2.62214		57.3855	54.0898	55.7376	54.9137
	1e-08		1.60562	3.0919	2.34876	2.72033		37.7706	37.4617	37.4617	37.6161		58.3214	64.624	61.4727	63.0483
	1e-09		1.39506	0.746451	1.07076	0.908604		91.7142	86.8392	86.8392	89.2767		65.2631	62.4697	63.8664	63.1681
	1e-10							93.9369	103.382	103.382	98.6596		68.2998	71.9444	70.1221	71.0332

## Sheet: TAAR1 intrinsic activity assay
Compound Name	Project ID	Assay Name	Assay Format	Assay Target	Result Type	RC50	Unit	Hill	Curve Bottom	Curve Top	Max Response	Well ID	Conc	Raw Value	Percent Efficacy		Compound Name	Project ID	Assay Name	Assay Format	Assay Target	Result Type	RC50	Unit	Hill	Curve Bottom	Curve Top	Max Response
p-Tyramine	US073-0023846-O	cAMP	Agonist	TAAR1	EC50	0.801913	uM	1.0838	-5.337	100.3	101.17	B3	500	6520	107.415		p-Tyramine	US073-0023846-O	cAMP	Agonist	TAAR1	EC50	0.801913	uM	1.0838	-5.337	100.3	101.17
												B4	500	5640	90.2439
												B5	166.667	6400	105.073
												B6	166.667	6000	97.2683
												B7	55.5556	6160	100.39
												B8	55.5556	6360	104.293
												B10	18.5185	5600	89.4634
												B9	18.5185	6120	99.6098
												B11	6.17284	5360	84.7805
												B12	6.17284	5760	92.5854
												B13	2.05761	4760	73.0732
												B14	2.05761	4680	71.5122
												B15	0.685871	3120	41.0732
												B16	0.685871	3520	48.8781
												B17	0.228624	1640	12.1951
												B18	0.228624	1840	16.0976
												B19	0.0762079	1080	1.26829
												B20	0.0762079	1160	2.82927
												B21	0.0254026	800	-4.19512
												B22	0.0254026	1040	0.487805
Compound Name	Project ID	Assay Name	Assay Format	Assay Target	Conc(M)	Value 1	Value 2	Average Value	Std Deviation	% Efficacy
mCPP	US073-0023846-O	cAMP	Agonist	TAAR1	0.0001	2560	2960	2760.00	282.8	34
mCPP	US073-0023846-O	cAMP	Agonist	TAAR1	1e-05	1520	1800	1660.00	198	12.6
mCPP	US073-0023846-O	cAMP	Agonist	TAAR1	1e-06	1520	1360	1440.00	113.1	8.3
mCPP	US073-0023846-O	cAMP	Agonist	TAAR1	1e-07	1440	1080	1260.00	254.6	4.8
4OHG	US073-0023846-O	cAMP	Agonist	TAAR1	0.0001	2200	2200	2200.00	0	23.1
4OHG	US073-0023846-O	cAMP	Agonist	TAAR1	1e-05	1080	1200	1140.00	84.8	2.4
4OHG	US073-0023846-O	cAMP	Agonist	TAAR1	1e-06	960	1000	980.00	28.3	-0.7
JP-4	US073-0023846-O	cAMP	Agonist	TAAR1	1e-07	760	920	840.00	113.1	-3.4
JP-5	US073-0023846-O	cAMP	Agonist	TAAR1	1e-08	1000	760	880.00	169.7	-2.6
Project ID	Assay Name	Assay Format	Assay Target	Plate ID	Pos Control Mean	Pos Control SD	Neg Control Mean	Neg Control SD
US073-0023846-O	cAMP	Agonist	TAAR1	PA-144053	6140	400.7	1015	52.1

## Sheet: body mass
	change of body weight [g/25days]
	rat	standard diet+vehicle	hight-fat diet + vehicle	hight-fat diet+4OHGuanabenz (2mg/kg)	hight-fat diet+4OHGuanabenz (5mg/kg)
	1	29	29	0	-63
	2	25	75	17	-58
	3	29	34	5	-40
	4	28	35	0	-61
	5	25	40	34	-56
	6	30	53	5	-87
						body weight of rat in g in particular day
							standard diet+vehicle								hight-fat diet + vehicle								hight-fat diet+4OHGuanabenz (5mg/kg)								hight-fat diet+4OHGuanabenz (2mg/kg)
						day/rat	1	2	3	4	5	6		day/rat	1	2	3	4	5	6		day/rat	1	2	3	4	5	6		day/rat	1	2	3	4	5	6
						1	336	341	330	326	350	366		1	416	443	405	384	480	385		1	378	415	418	409	381	457		1	405	415	410	405	405	410
						3	342	349	337	332	359	370		3	422	444	406	389	485	392		3	367	412	410	387	366	443		3	405	410	414	405	406	414
						5	338	340	333	328	350	372		5	420	446	415	395	485	393		5	358	396	405	374	360	427		5	409	411	413	409	415	413
						7	340	343	340	330	352	376		7	423	456	416	395	494	400		7	344	387	385	364	347	411		7	408	414	412	408	416	412
						9	340	342	343	330	355	375		9	422	455	422	397	496	406		9	339	377	376	357	340	394		9	406	414	415	406	422	415
						11	342	346	340	332	356	385		11	430	459	423	400	500	406		11	335	372	373	350	340	388		11	412	413	417	412	423	417
						13	349	354	345	339	361	384		13	434	464	425	410	503	413		13	326	364	373	348	336	386		13	409	418	414	409	425	414
						15	350	357	349	340	360	389		15	435	469	428	406	505	415		15	327	363	377	350	334	384		15	410	422	401	410	428	401
						17	351	351	352	341	364	387		17	435	475	430	413	506	421		17	326	362	384	348	331	386		17	412	422	403	412	430	403
						19	359	360	357	349	370	395		19	438	476	433	415	510	424		19	327	356	377	349	333	377		19	412	424	407	412	433	407
						21	359	362	356	349	370	397		21	440	480	434	417	513	424		21	314	353	370	334	328	367		21	415	429	412	415	434	412
						23	360	362	358	350	372	399		23	443	486	435	419	517	437		23	310	355	373	342	328	365		23	408	434	415	408	435	415
						25	365	366	359	355	375	400		25	445	491	439	419	520	438		25	315	357	378	348	325	370		25	405	432	415	405	439	415
						standard diet+vehicle								standard diet+4OHGuanabenz (5 mg/kg)
							day/rat	1	2	3	4				day/rat	1	2	3	4
							1	225	210	225	232				1	206	214	229	239
							2	226	211	221	231				2	206	217	231	242
							3	225	213	223	235				3	203	214	223	240
							4	226	213	222	234				4	207	216	230	238
							5	227	214	221	235				5	210	220	230	241
							6	227	214	222	236				6	212	222	230	241
							7	228	214	222	236				7	212	218	231	244
							8	230	215	222	238				8	214	212	227	240
							9	231	216	224	240				9	210	210	222	237
							10	233	216	226	240				10	212	215	225	240
							11	231	215	227	241				11	213	214	222	239
							12	233	217	228	243				12	211	213	224	241
							13	234	217	227	246				13	214	212	225	242
							14	236	218	228	243				14	215	211	225	239
							15	238	219	229	246				15	217	211	224	242
							16	239	220	230	246				16	217	213	225	242
							17	241	222	230	247				17	218	212	226	243
							18	242	221	231	247				18	218	214	227	243
							19	243	222	231	248				19	219	214	227	244
							20	244	222	232	249				20	220	215	228	244
							21	245	223	232	249				21	220	216	228	245
							22	246	234	233	250				22	221	216	229	245
							23	246	234	233	251				23	221	217	229	246
							24	247	235	234	252				24	220	217	230	246
							25	248	235	235	253				25	221	218	230	247

## Sheet: food intake
	food intake [kcal/2rats]
	week					week					week					week
			standard diet+vehicle					hight-fat diet + vehicle					hight-fat diet+4OHGuanabenz (2mg/kg)					hight-fat diet+4OHGuanabenz (5mg/kg)
group		1	2	3	group		1	2	3	group		1	2	3	group		1	2	3
	1	439.5	462	450.5		1	1397	1160.5	1298		1	995.5	924	960		1	363	478.5	346.5
	2	616	686	651		2	1034	1023	1072.5		2	891	654.5	772.5		2	561	621.5	693
	3	655	714	684.5		3	1017.5	1094.5	1144		3	880	863.5	871.5		3	599.5	594	665.5

## Sheet: biochemical parameters
	plasma glucose concentration [mmol/L]
		standard diet+vehicle	hight-fat diet + vehicle	hight-fat diet+4OHGuanabenz (2mg/kg)	hight-fat diet+4OHGuanabenz (5mg/kg)
	rat
	1	5.5	9.63	6.06	5.39
	2	7.3	7.44	5.37	3.28
	3	5.68	9.25	5.51	4.68
	4	6.33	7.84	4.77	4.45
	5	5.91	10.5	5.43	5.37
	6	6.51	10.45	5.43	4.63
	plasma triglyceride concentration [mmol/L]
		standard diet+vehicle	hight-fat diet + vehicle	hight-fat diet+4OHGuanabenz (2mg/kg)	hight-fat diet+4OHGuanabenz (5mg/kg)
	rat
	1	0.16	0.21	0.17	0.12
	2	0.14	0.13	0.12	0.2
	3	0.12	0.17	0.21	0.1
	4	0.16	0.31	0.13	0.12
	5	0.15	0.18	0.14	0.13
	6	0.13	0.32	0.17	0.18
	plasma total cholesterol concentration [mmol/L]
		standard diet+vehicle	hight-fat diet + vehicle	hight-fat diet+4OHGuanabenz (2mg/kg)	hight-fat diet+4OHGuanabenz (5mg/kg)
	rat
	1	0.54	0.82	0.86	0.93
	2	0.55	0.79	0.71	0.87
	3	0.88	0.76	0.87	0.8
	4	0.65	0.86	0.75	1.08
	5	0.76	0.82	0.78	0.88
	6	0.86	0.83	0.93	0.84

## Sheet: spontanoeus activity
activity
counts
	after first administration
		hight-fat diet + vehicle									hight-fat diet +4OHGuanabenz (5mg/kg)
	rat	1	2	3	4	5	6			rat	1	2	3	4	5
	hour									hour
	1	325	184	442	543	324	150			1	354	430	376	259	96
	2	375	273	152	216	299	102			2	241	466	407	76	54
	3	359	394	572	298	94	439			3	175	744	1081	269	412
	4	470	370	150	274	18	135			4	468	421	262	105	179
	5	371	97	461	531	58	93			5	721	62	232	2	78
	6	19*	389	151	312	485	554			6	248	6*	445	569	80
	7	229	251	81	326	610	989			7	1058	287	302	211	276
	8	308	215	202	172	156	1717*			8	513	751	432	432	306
	9	26	433	301	573	194	441			9	853	240	521	547	173
	10	275	591	430	769	350	432			10	276	938	536	556	142
	11	51*	1011	188	665	372	640			11	504	558	708	326	403
	12	211	539	338	565	492	678			12	347	440	410	404	692
	13	449	618	212	340	562	512			13	674	446	516	428	684
	14	397	689	186	503	493	1184			14	437	1077*	632	394	897
	15	258	560	141	492	416	671			15	692	273	929	462	743
	16	270	539	257	566	434	751			16	387	825	409	821	664
	17	347	591	215	386	318	711			17	618	1081	250	383	813
	18	283	635	146	389	209	818			18	339	628	260	133	576
	19	202	68	545	603	491	276			19	608	953	971	592	271
	20	250	354	317	312	582	265			20	298	398	614	684	663
	21	208	36	368	135	93	250			21	215	344	275	266	475
	22	591	132	872	68	68	256			22	643	348	364	130	423
	23	483	288	356	658	377	100			23	386	487	293	723	7*
	24	356	114	448	160	92	150			24	347	65	276	197	96
	after 24th administration
		hight-fat diet + vehicle									hight-fat diet +4OHGuanabenz (5mg/kg)
	rat	1	2	3	4	5				rat	1	2	3	4
	hour									hour
	1	367	284	343	425	443				1	821	278	276	359
	2	877	282	166	276	315				2	251	189	399	110
	3	94	315	554	261	393				3	24	79	303	220
	4	403	275	180	372	373				4	8	57	92	647
	5	16	100	420	371	531				5	469	40	681	229
	6	24	389	161	99	312				6	213	149	447	529
	7	126	271	90	210	326				7	926	492	144	361
	8	364	215	199	308	172				8	494	703	331	754
	9	4*	116	289	433	573				9	339	426	593	224
	10	361	275	421	593	769				10	850	411	587	574
	11	576	51	201	999	665				11	603	621	889	501
	12	420	311	344	439	565				12	516	409	694	800
	13	261	399	200	618	340				13	208	1130	505	315
	14	498	680	199	397	503				14	463	688	286	914
	15	682	580	152	258	492				15	694	250	88	1257
	16	654	544	289	270	566				16	677	514	374	206
	17	885	481	245	347	386				17	412	548	667	707
	18	779	445	165	283	389				18	184	332	717	638
	19	700	100	499	202	603				19	136	114	250	631
	20	711	254	320	250	312				20	59	137	165	350
	21	461	90	380	208	135				21	258	101	417	37
	22	147	152	650	591	60				22	85	269	650	104
	23	414	301	333	483	658				23	231	10	295	545
	24	476	120	456	356	160				24	223	29	56	102

## Sheet: temperature
	temperature after administration			⚬C
			hight-fat diet + vehicle										hight-fat diet+4OHGuanabenz (5mg/kg)
	rat	1	2	3	4	5	6			rat	1	2	3	4	5	6
	hour									hour
	1	36.78	36.53	37.34	36.56	36.42	37.11			1	36.67	36.9	37.56	36.75	37.32	36.19
	2	36.78	36.64	36.77	35.78	37.21	36.89			2	37.12	35.67	36.89	36.98	36.3	36.3
	3	37.01	36.64	37.2	35.01	36.42	36.24			3	36.23	35.01	36.21	36.64	36.08	35.74
	4	36.7	37.43	37.68	35.56	35.86	36.55			4	35.89	36.48	36.66	36.98	36.64	35.41
	5	36.9	36.98	37.22	36.67	36.08	36.66			5	36.45	36.9	37	36.98	36.95	36.08
	6	37.26	36.75	37.11	36.45	36.19	36.77			6	36.59	36.9	37.34	36.75	36.87	36.44
	7	37.46	37.01	37	36.64	36.3	36.66			7	36.78	36.45	36.77	36.64	36.64	36.19
	8	37.46	36.75	37	36.9	37.09	36.83			8	36.67	36.78	37	36.53	36.75	36.42
	9	37.35	37.18	37.14	36.45	37.32	37.11			9	36.78	36.67	37.34	36.42	36.64	36.98
	10	37.23	36.75	37.22	36.9	36.19	37.11			10	36.67	37.01	37.34	36.5	36.87	36.53
	11	37.57	36.87	37.34	36.67	36.53	36.77			11	36.67	36.56	37	36.64	36.08	37.09
	12	37.43	36.98	37.22	37.23	36.87	37.11			12	36.56	37.35	37	36.53	36.53	36.87
	13	37.35	37.43	37.45	36.67	36.98	37			13	36.56	36.67	37.22	37.09	36.75	36.64
	14	37.57	37.32	37.45	36.9	36.75	36.77			14	36.78	37.12	37.34	36.42	36.42	36.42
	15	37.35	37.55	37.45	36.78	36.3	37.22			15	36.56	36.45	37.34	36.53	36.08	36.53
	16	37.46	37.77	37.45	36.12	37.04	36.89			16	36.34	36.56	37.34	37.09	36.64	35.97
	17	37.12	37.32	37.45	37.01	37.55	36.89			17	36.45	37.23	37	37.09	36.53	36.67
	18	37.12	36.84	37.68	36.56	36.81	36.55			18	36.56	36.34	37.45	36.53	36.3	37.21
	19	37.12	37.21	37.45	37.35	35.97	37.34			19	36.67	36.67	36.6	36.75	36.53	36.3
	20	37.12	37.32	37.65	36.56	36.42	36.77			20	36.56	36.23	37.22	37.32	36.19	35.97
	21	37.68	36.75	37.34	36.25	36.19	36.44			21	36.78	36.12	37.45	36.08	36.08	36.19
	22	37.35	36.64	37.34	36.67	36.42	37.11			22	36.45	36.12	36.77	36.3	35.86	36.08
	23	36.56	36.87	37.11	36.45	36.64	37.45			23	36.34	36.23	36.89	36.3	36.19	36.53
	24	37.01	36.87	36.89	36.23	35.97	36.66			24	36.78	35.89	36.66	36.64	36.3	36.19

## Sheet: blood pressure
mmHg
		systolic pressure																diastolic pressure
			vehicle								4HOGuanabenz (2 mg/kg)							vehicle								4HOGuanabenz (2 mg/kg)
	rat	1	2	3	4	5	6		rat	1	2	3	4	5	6		rat	1	2	3	4	5	6		rat	1	2	3	4	5	6
	time								time								time								time
	0	124	125	124	119	125	124		0	135	127	134	140	114	116		0	95	94	95	86	94	95		0	104	92	99	108	82	91
	5	125	123	122	116	123	122		5	140	125	136	137	119	116		5	94	95	94	87	95	94		5	110	93	102	104	89	93
	10	119	124	124	117	124	124		10	134	120	130	130	119	116		10	92	92	94	88	92	94		10	105	88	96	99	92	88
	15	118	120	123	115	120	123		15	133	117	128	129	115	114		15	91	92	92	88	92	92		15	103	86	94	99	89	86
	20	119	118	124	115	118	124		20	128	115	124	125	112	111		20	89	89	93	89	89	93		20	99	84	92	96	86	85
	30	113	120	123	114	120	123		30	125	111	120	121	106	107		30	88	87	91	89	87	91		30	96	85	91	94	82	86
	40	111	119	122	115	119	122		40	131	116	119	119	104	105		40	85	89	89	89	89	89		40	101	86	90	93	79	85
	50	108	115	120	117	115	120		50	129	110	116	124	101	104		50	83	84	88	89	84	88		50	99	83	90	95	76	85
	60	107	117	123	115	117	123		60	125	111	118	122	98	103		60	82	84	89	89	84	89		60	96	83	90	96	73	85
											4HOGuanabenz (5 mg/kg)															4HOGuanabenz (5 mg/kg)
									rat	1	2	3	4	5	6										rat	1	2	3	4	5	6
									time																time
									0	115	133	114	135	122	131										0	73	104	91	101	95	99
									5	105	136	150	144	133	145										5	71	106	112	113	100	108
									10	97	121	129	132	120	130										10	63	92	98	101	90	98
									15	94	117	115	125	110	121										15	62	89	87	95	83	91
									20	93	115	109	124	105	117										20	61	89	85	95	79	91
									30	92	117	108	122	103	121										30	63	90	86	93	77	93
									40	92	111	109	127	107	119										40	64	87	89	98	78	94
									50	91	112	110	115	102	124										50	65	87	89	91	78	96
									60	92	112	104	113	111	118										60	67	88	84	91	83	93
											4HOGuanabenz (10 mg/kg)															4HOGuanabenz (10 mg/kg)
									rat	1	2	3	4	5	6										rat	1	2	3	4	5	6
									time																time
										113	125	158	100	145	140											75	81	116	86	114	107
										125	126	177	111	164	139											95	98	122	99	117	109
										115	124	150	101	151	134											89	95	109	87	111	107
										112	127	135	96	142	131											86	95	106	84	107	103
										110	121	133	95	135	129											84	92	108	84	103	103
										108	123	135	91	132	127											83	91	105	81	101	101
										107	116	126	90	130	124											82	88	96	80	99	101
										107	121	134	87	129	122											84	90	106	78	98	97
										107	122	130	86	131	122											83	92	99	78	101	98
telemetry	mmHg
	after first administration			systolic pressure						diastolic pressure
				vehicle		4HOGuanabenz (5 mg/kg)				vehicle		4HOGuanabenz (5 mg/kg)
		time	mean	SEM	n	mean	SEM	n	mean	SEM	n	mean	SEM	n
		0	123.09	3.5024	6	126.2	1.989	6	79.959	2.6906	6	80.5	2.322	6
		0.25	112.2	3.3781	6	141	3.611	6	76.175	3.2527	6	92.75	4.25	6
		0.5	123.2	9.152	6	127.3	2.403	6	87.175	8.2335	6	87.5	2.739	6
		0.75	119.13	4.2515	6	115.6	3.732	6	78.375	2.959	6	78	4.379	6
		1	117.15	4.2251	6	117.3	5.939	6	81.125	4.5584	6	81.38	4.895	6
		1.25	110	4.8037	6	111	2.771	6	85.25	7.9024	6	76.88	5.125	6
		1.5	114.73	3.047	6	106	1.803	6	74.393	2.9271	6	75.13	2.825	6
		1.75	122.65	3.9468	6	112.4	4.131	6	79.959	2.9095	6	80.13	3.21	6
		2	116.38	2.3408	6	107	2.188	6	76.725	2.6411	6	74.63	2.679	6
		3	115.61	2.2198	6	110.8	1.971	6	77.891	1.7886	6	78.75	2.484	6
		4	112.53	4.0414	6	107.9	2.869	6	75.9	3.1262	6	68.75	4.988	6
		5	113.19	3.3539	6	114.1	1.837	6	75.141	2.8589	6	80.88	1.777	6
		6	122.21	3.828	6	111.6	3.401	6	78.463	2.3617	6	78	2.591	6
		7	120.78	2.4816	6	111.1	3.388	6	77.363	1.9635	6	71	3.412	6
		8	114.29	3.41	6	110.8	2.153	6	72.875	2.4937	6	72.75	1.998	6
		9	122.98	4.3219	6	114.6	2.485	6	77	2.7049	6	77.88	1.807	6
		10	121.66	2.1472	6	114.9	4.76	6	77.462	2.3001	6	77.63	4.013	6
		11	124.74	2.4222	6	107.6	1.253	6	78.65	1.8788	6	70.75	1.176	6
		12	124.63	1.9635	6	121.9	2.183	6	79.2	2.4662	6	80.25	3.098	6
		13	119.24	2.1439	6	114.9	3.056	6	78.166	2.1219	6	74.5	2.994	6
		14	122.54	3.2439	6	122.6	2.692	6	79.409	2.3364	6	81.88	1.529	6
		15	124.08	2.937	6	109.4	1.426	6	79.541	2.9986	6	71.63	2.383	6
		16	126.83	3.025	6	108.4	1.438	6	80.234	2.8468	6	72.75	1.677	6
		17	125.84	3.8236	6	112.6	2.299	6	77.891	3.091	6	76.75	1.75	6
		18	116.82	3.1724	6	115.3	4.92	6	75.075	2.5575	6	78.75	2.914	6
		19	117.26	3.3946	6	117.3	2.631	6	76.318	2.8127	6	79.5	2.276	6
		20	116.71	2.8237	6	117.8	3.321	6	75.966	2.2264	6	77	2.457	6
		21	119.9	2.9788	6	117.8	2.724	6	72.05	5.0226	6	76.63	1.88	6
		22	123.64	4.2867	6	109.5	3.327	6	80.509	2.321	6	71.5	3.117	6
		23	119.5	3.14	6	109.5	1.637	6	80.88	3.705	6	73.38	0.7055	6
		24	121	3	6	114.3	1.098	6	81	3.5	6	77.63	1.792	6
	after seventh administration			systolic pressure						diastolic pressure
				vehicle		4HOGuanabenz (5 mg/kg)				vehicle		4HOGuanabenz (5 mg/kg)
		time	mean	SEM	n	mean	SEM	n	mean	SEM	n	mean	SEM	n
		0	114.8	4.743	6	108.2	1.641	6	73.67	4.917	6	74.83	1.302	6
		0.25	104.7	3.412	6	141.8	7.565	6	71.83	3.331	6	97.5	7.773	6
		0.5	119.3	9.28	6	114.3	6.421	6	78.83	7.255	6	76.75	5.735	6
		0.75	110.7	8.273	6	111.5	2.533	6	71.17	5.363	6	77.5	3.617	6
		1	109.8	4.269	6	109.3	3.544	6	72	4.171	6	76.75	4.23	6
		1.25	103.8	4.868	6	106.8	0.8539	6	74.5	7.224	6	74.25	1.031	6
		1.5	102.7	6.141	6	107.3	1.031	6	69.5	5.22	6	74	1.78	6
		1.75	103.7	6.854	6	102	1.08	6	70.67	6.216	6	70.75	0.25	6
		2	104	4.389	6	100.5	1.041	6	70.5	5.702	6	67.25	3.146	6
		3	101	2.227	6	109	1	6	70.5	3.622	6	74	0.5774	6
		4	102	4.293	6	109.3	2.562	6	68.17	4.199	6	74.75	2.926	6
		5	100.8	5.552	6	110.3	3.66	6	66.83	4.778	6	74.25	1.548	6
		6	109.7	3.694	6	113.8	2.056	6	81.25	3.13	6	79.75	1.181	6
		7	109.7	4.08	6	113.3	5.893	6	76.33	6.761	6	70.5	6.702	6
		8	105.5	2.952	6	116.3	4.442	6	70.17	2.688	6	78.75	3.065	6
		9	114.2	2.574	6	119.5	4.173	6	76.17	3.038	6	75.5	3.594	6
		10	114.8	2.833	6	106	0.8165	6	79.33	3.768	6	65.5	1.658	6
		11	119.5	1.668	6	117.3	3.966	6	72.67	3.106	6	75.75	2.175	6
		12	112	4.115	6	116.8	1.75	6	76.83	3.911	6	65.5	4.093	6
		13	106.2	1.447	6	121.5	2.398	6	70.83	2.574	6	79.25	1.601	6
		14	113.7	3.518	6	111.5	2.327	6	72.83	3.208	6	74	1.08	6
		15	116.8	4.799	6	113.3	0.25	6	80	4.789	6	77.25	1.931	6
		16	115	2.62	6	107.3	0.6292	6	75	2.875	6	71.5	1.323	6
		17	114.2	2.786	6	122.3	3.568	6	71.83	3.188	6	79	3.291	6
		18	108.8	4.475	6	117.5	4.052	6	71.33	4.232	6	77	0.9129	6
		19	109	3.809	6	120.5	2.062	6	69.67	3.844	6	77	1.472	6
		20	110	3.07	6	122.3	3.301	6	71.83	2.072	6	76.25	2.496	6
		21	112	3.357	6	110	5.845	6	69.17	3.646	6	69.25	3.924	6
		22	106.2	1.078	6	108	2.677	6	75	3.347	6	68	4.528	6
		23	119.5	1.08	6	107	2.041	6	73.17	0.9458	6	63.75	3.351	6
		24	121	1.472	6	105	3.488	6	75.17	1.078	6	67.5	3.617	6
	after forteenth administration			systolic pressure						diastolic pressure
				vehicle		4HOGuanabenz (5 mg/kg)				vehicle		4HOGuanabenz (5 mg/kg)
		time	mean	SEM	n	mean	SEM	n	mean	SEM	n	mean	SEM	n
		0	111.2	3.763	6	110.5	3.279	6	74.17	2.96	6	70.25	1.25	6
		0.25	104.7	3.412	6	139.3	1.548	6	74.67	5.493	6	90.75	1.548	6
		0.5	107.8	5.833	6	131.8	5.36	6	72.67	3.148	6	94.25	3.966	6
		0.75	110.2	4.214	6	118.5	2.598	6	73.83	2.857	6	87.25	1.601	6
		1	109.7	3.565	6	111.8	0.75	6	70	3.67	6	82.5	0.6455	6
		1.25	108.3	3.138	6	107.3	0.75	6	72.67	3.148	6	78.5	0.2887	6
		1.5	105.7	4.372	6	117.5	0.6455	6	70	3.67	6	79.75	3.902	6
		1.75	115	2.017	6	111.3	0.25	6	77	2.251	6	80.5	0.2887	6
		2	106	2.658	6	117.5	5.204	6	70.5	1.648	6	78.75	3.25	6
		3	109.8	2.75	6	109.8	3.924	6	73.83	1.641	6	77	3	6
		4	111.7	6.825	6	117	0.5774	6	74.67	5.493	6	80.5	1.041	6
		5	103	3.256	6	116.5	0.5	6	68	3.055	6	81	0.5774	6
		6	113	6.066	6	119.8	6.382	6	72.67	3.148	6	77.5	3.775	6
		7	108	3.54	6	117.3	1.109	6	71.33	3.062	6	76.25	2.175	6
		8	107.7	2.629	6	113.3	2.175	6	69.5	2.217	6	66.75	1.315	6
		9	118.3	4.645	6	131.8	3.065	6	73.83	2.868	6	83.5	2.021	6
		10	110.5	2.884	6	120.8	2.594	6	72	2.875	6	70.75	0.4787	6
		11	114	2.864	6	125.3	4.837	6	71.17	1.249	6	81.5	4.349	6
		12	115.5	1.118	6	123.8	3.902	6	72.33	2.667	6	77.25	3.772	6
		13	109.7	4.58	6	113	2.345	6	69.67	4.318	6	75.75	1.601	6
		14	108.2	3.535	6	113.5	2.021	6	70	2.781	6	73.25	0.25	6
		15	111.5	4.808	6	113.3	0.6292	6	69.67	4.863	6	77.5	0.2887	6
		16	113	5.715	6	121.8	0.8539	6	71	5.768	6	79.5	1.5	6
		17	113.7	6.878	6	124.5	1.708	6	70.17	4.888	6	88.25	3.705	6
		18	110	5.6	6	118.5	1.443	6	65	4.274	6	76	1.225	6
		19	111	4.529	6	117.5	1.5	6	68.67	4.208	6	76	1.915	6
		20	107	5.82	6	108.8	1.031	6	69	4.171	6	66	3.582	6
		21	112	3.357	6	103.3	0.4787	6	65	10.82	6	70.5	0.2887	6
		22	115	1.078	6	110.3	1.377	6	74.17	2.96	6	74.5	0.5	6
		23	119.5	1.08	6	116.3	6.836	6	74	1.08	6	75.25	2.496	6
		24	115	1.472	6	109.5	0.5	6	76	1.472	6	72.75	0.75	6

## Sheet: pharmacokinetic assays - brain
		Time [min]	Guanabenz [ng/g]	SD1	4-OH-Guanabenz [ng/g]		SD2
		5	45.59	5.78	13.34		1.71
		15	110.17	4.8	64.45		5.38
		30	164.38	26.4	23.87		5.89
		60	183.19	12.77	4.54		0.81
		120	92.49	6.68	3.94		0.75
		240	58.62	7.92	3.2		1.37
		Filename	Area	ISTD Area	Area Ratio	Amount	RT	ng/mL	ng/g	Mean	SD
		mozg_OCTAN_GB_5min_1	8508.31	589620	0.0144302	7.19179	1.13637	9.61405	48.0702	45.5863	5.78681
		mozg_OCTAN_GB_5min_2	13397.5	672166	0.0199318	5.05139	1.13625	7.79445	38.9722
		mozg_OCTAN_GB_5min_3	20033.6	557384	0.0359423	1.17747	1.13627	9.9433	49.7165
		mozg_OCTAN_GB_15min_1	27588.1	508843	0.0542174	8.28739	1.13662	21.0932	105.466	110.173	4.78431
		mozg_OCTAN_GB_15min_2	25570.6	432413	0.0591345	10.2004	1.13662	23.0062	115.031
		mozg_OCTAN_GB_15min_2	26580.6	412311	0.0581344	9.12005	1.13662	22.0041	110.021
		mozg_OCTAN_GB_30min_1	11659.2	620655	0.0187852	5.49746	1.20873	27.3084	136.542	164.381	26.3557
		mozg_OCTAN_GB_30min_2	99605.2	527006	0.0189002	6.72519	1.1366	33.531	167.655
		mozg_OCTAN_GB_30min_3	96391.2	577164	0.0457256	4.98366	1.13657	37.7895	188.947
		mozg_OCTAN_GB_60min_1	63598.1	710410	0.0895231	22.0231	1.13647	34.8289	174.144	183.192	12.7661
		mozg_OCTAN_GB_60min_2	63165.6	639300	0.0988042	25.6339	1.13655	38.4397	192.198
		mozg_OCTAN_GB_60min_3	63714.4	726226	0.091146	25.816	1.2085	37.6467	183.233
		mozg_OCTAN_GB_120min_1	34684.1	794740	0.0436421	4.17306	1.1363	16.9789	84.8945	92.4928	6.68627
		mozg_OCTAN_GB_120min_2	5846.22	650679	0.0089848	9.31031	1.20892	19.4955	97.4776
		mozg_OCTAN_GB_120min_3	56062.8	622798	0.0900175	22.2154	1.13643	19.0212	95.1061
		mozg_OCTAN_GB_240min_1	16656.2	584943	0.0284749	1.72772	1.1364	11.0781	55.3906	58.6297	7.91932
		mozg_OCTAN_GB_240min_2	6868.56	584898	0.0117432	8.23717	1.20872	10.5687	52.8434
		mozg_OCTAN_GB_240min_3	37749.8	751958	0.0502019	6.72518	1.20912	13.531	67.6551
		Filename	Area	ISTD Area	Area Ratio	Amount	RT	ng/mL	ng/g	Mean	SD
		mozg_HGB_5min_1	18562.2	595795	0.0311554	5.80359	1.06953	2.98993	14.9497	13.3469	1.71317
		mozg_HGB_5min_2	14364	597194	0.0240524	6.48525	1.06973	2.30827	11.5414
		mozg_HGB_5min_3	13759.9	487288	0.0282377	6.0836	1.06963	2.70992	13.5496
		mozg_HGB_15min_1	46021.9	747306	0.0615837	2.88343	1.0691	11.9101	59.5505	64.7809	5.38408
		mozg_HGB_15min_2	34908.7	568093	0.0614489	2.89638	1.06957	12.8971	64.4857
		mozg_HGB_15min_3	51407.3	540938	0.0798974	2.96775	1.06927	14.0613	70.3065
		mozg_HGB_30min_1	83699.2	668378	0.0204962	6.82653	1.0695	5.96699	29.8349	23.8737	5.88711
		mozg_HGB_30min_2	74830.8	668378	0.0119587	1.95097	1.35865	4.7445	23.7225
		mozg_HGB_30min_3	69398	559249	0.0168047	7.1808	1.06933	3.61272	18.0636
		mozg_HGB_60min_1	10483.7	638648	0.0164154	7.21816	1.1415	1.0153	5.07682	4.54492	0.811281
		mozg_HGB_60min_2	8001.74	540969	0.00148205	8.65129	1.06953	0.722229	3.61115
		mozg_HGB_60min_3	9078.77	492642	0.0103092	7.80416	1.06917	0.989361	4.9468
		mozg_HGB_120min_1	1380.43	524406	0.00263237	8.54089	1.06938	0.652624	3.26312	3.94386	0.749083
		mozg_HGB_120min_2	8531.81	606833	0.0140596	7.44425	1.14165	0.949274	4.74637
		mozg_HGB_120min_3	4734.78	594424	0.00796532	8.0291	1.06895	0.764419	3.8221
		mozg_HGB_240min_1	27580.1	610169	0.0452008	4.45568	0.996883	0.53784382644428	2.68922	3.20594	1.36945
		mozg_HGB_240min_2	5361.31	540621	0.00991695	7.84181	1.14175	0.951714	4.75857
		mozg_HGB_240min_3	2763.06	610973	0.00452239	8.35951	1.0693	0.434006	2.17003

[truncated: 1 more sheets: pharmacokinetic assays - plasma]
